# Supplementary material for: Voltage sensor conformations induced by LQTS-associated mutations in hERG potassium channels
Source: Nat Commun. 2025 Aug 3;16:7126. doi: 10.1038/s41467-025-62472-9 (PMC12318091; doi:10.1038/s41467-025-62472-9)
Supplement: Supplementary file 8 — Source Data [file 41467_2025_62472_MOESM8_ESM.xlsx]

## Sheet: Fig1i
hERGtmFRET	PBS	KCl	hERGtmFRET-R531Q	PBS	KCl
FRET efficiency	0.04	0.14		0.04	0.06
	0.04	0.13		0.01	0.09
	0.02	0.17		0.03	0.06
	0.04	0.15		0.02	0.09
	0.05			0.04	0.12
	0.05			0.03	0.09
	0.03			0.03	0.08
	0.04				0.1
	0.03
	0.02
Average	0.036	0.1475		0.0285714	0.0842857

## Sheet: Fig 2e-g
hERGtmFRET, G439/L523 pair		107 mM NMDG				DPBS					120 mM KCl
		E(FRET)	% of FRET state	Distance		E(FRET)	% of FRET state	Distance			E(FRET)	% of FRET state	Distance
	cell1	0.54	0.17	12.5	cell1	0.54	0.22	12.5		cell1	0.54	0.44	12.5
	cell2	0.53	0.1	12.7	cell2	0.53	0.2	12.7		cell2	0.54	0.3	12.5
	cell3	0.49	0.14	13.6	cell3	0.52	0.22	13		cell3	0.53	0.38	12.7
	cell4	0.52	0.16	13.2	cell4	0.51	0.21	13.2		cell4	0.52	0.3	13
	cell5	0.53	0.1	12.7	cell5	0.51	0.15	13.2
	cell6	0.5	0.1	13.4	cell6	0.5	0.19	13.4
					cell7	0.48	0.19	13.8
					cell8	0.5	0.18	13.4
					cell9	0.5	0.17	13.4
					cell10	0.51	0.16	13.2
	average	0.518333	0.128333	13.0167		0.51	0.189	13.18			0.5325	0.355	12.675
hERGtmFRET-R531Q, G439/L523 pair		107 mM NMDG				DPBS					120 mM KCl
		E(FRET)	% of FRET state	Distance		E(FRET)	% of FRET state	Distance			E(FRET)	% of FRET state	Distance
	cell1	0.25	0.26	19.2	cell1	0.28	0.28	18.4		cell1	0.48	0.17	13.8
	cell2	0.28	0.22	18.4	cell2	0.28	0.17	18.4		cell2	0.5	0.24	13.4
	cell3	0.27	0.28	18.6	cell3	0.29	0.18	18.1		cell3	0.47	0.12	14
	cell4	0.29	0.28	18.1	cell4	0.32	0.2	17.4		cell4	0.51	0.19	13.2
	cell5	0.27	0.23	18.6	cell5	0.31	0.19	17.7		cell5	0.5	0.13	13.4
					cell6	0.3	0.16	17.8		cell6	0.5	0.23	13.4
					cell7	0.31	0.15	17.7		cell7	0.52	0.31	13
										cell8	0.52	0.24	13
	average	0.272	0.254	18.58		0.298571	0.19	17.9286			0.5	0.20375	13.4

## Sheet: Fig 3c
FRET pair sites	A430, L523				T436, L523					G439, L523			A440, L523
		120 mM KCl				120 mM KCl				120 mM KCl				120 mM KCl
		E(FRET)	Distance			E(FRET)	Distance			E(FRET)	Distance			E(FRET)	Distance
	cell1	0.59	11.5		cell1	0.67	9.7		cell1	0.54	12.5		cell1	0.46	14.2
	cell2	0.6	11.2		cell2	0.68	9.5		cell2	0.54	12.5		cell2	0.49	13.6
	cell3	0.57	11.9		cell3	0.66	9.9		cell3	0.53	12.7		cell3	0.46	14.2
	cell4	0.64	10.4						cell4	0.52	13		cell4	0.47	14
	cell5	0.64	10.4										cell5	0.49	13.6
	average	0.608	11.08			0.67	9.7			0.5325	12.675			0.474	13.92

## Sheet: Fig 3e-g
hERGtmFRET, P440/L523 pair		107 mM NMDG					DPBS					120 mM KCl
		E(FRET)	% of FRET state	Distance			E(FRET)	% of FRET state	Distance			E(FRET)	% of FRET state	Distance
	cell1	0.48	0.11	13.8		cell1	0.47	0.15	14		cell1	0.46	0.28	14.2
	cell2	0.5	0.09	13.4		cell2	0.45	0.18	14.5		cell2	0.49	0.24	13.6
	cell3	0.5	0.1	13.4		cell3	0.5	0.17	13.4		cell3	0.46	0.26	14.2
						cell4	0.47	0.14	14		cell4	0.47	0.32	14
											cell5	0.49	0.3	13.6
	average	0.493333	0.1	13.5333			0.4725	0.16	13.975			0.474	0.28	13.92
hERGtmFRET-R531Q, P440/L523 pair		107 mM NMDG					DPBS					120 mM KCl
		E(FRET)	% of FRET state	Distance			E(FRET)	% of FRET state	Distance			E(FRET)	% of FRET state	Distance
	cell1	0.33	0.19	17.2		cell1	0.35	0.16	16.7		cell1	0.45	0.22	14.5
	cell2	0.31	0.21	17.6		cell2	0.36	0.13	16.5		cell2	0.48	0.21	13.8
	cell3	0.31	0.2	17.6		cell3	0.37	0.18	16.3		cell3	0.46	0.17	14.2
	cell4	0.35	0.22	16.7		cell4	0.35	0.24	16.7		cell4	0.45	0.26	14.5
	cell5	0.34	0.23	16.9		cell5	0.35	0.19	16.7		cell5	0.48	0.27	13.8
	cell6	0.35	0.24	16.7		cell6	0.36	0.17	16.5
	average	0.331667	0.215	17.1167			0.356667	0.178333	16.5667			0.464	0.226	14.16

## Sheet: Fig 5d
hERGtmFRET R528Q, G439/L523 pair		107 mM NMDG				DPBS					120 mM KCl
		E(FRET)	% of FRET state			E(FRET)	% of FRET state				E(FRET)	% of FRET state
	Cell1	0.34	0.16		Cell1	0.33	0.18			Cell1	0.44	0.34
	Cell2	0.34	0.13		Cell2	0.35	0.2			Cell2	0.52	0.3
	Cell3	0.35	0.14		Cell3	0.39	0.21			Cell3	0.45	0.21
	Cell4	0.33	0.09		Cell4	0.38	0.2			Cell4	0.5	0.24
	Cell5	0.33	0.11		Cell5	0.35	0.22			Cell5	0.52	0.3
										Cell6	0.53	0.32
	average	0.338	0.126			0.36	0.202				0.493333	0.285

## Sheet: Fig 6a-c
hERG WT			R531Q			R528Q
#Coordinate	PMF		#Coor	PMF		#Coor	PMF
1.149	6.37414		2.736	0.926833		0.654	3.46611
1.247	5.47313		2.808	0.848282		0.762	2.91308
1.345	4.59153		2.88	0.709087		0.87	2.49054
1.443	3.60332		2.952	0.649915		0.978	2.20147
1.541	2.76985		3.024	0.557594		1.086	1.8763
1.639	2.07043		3.096	0.478294		1.194	1.71676
1.737	1.4022		3.168	0.41772		1.302	1.61793
1.835	0.861684		3.24	0.372574		1.41	1.57259
1.933	0.423434		3.312	0.306277		1.518	1.60611
2.031	0.123095		3.384	0.252609		1.626	1.6457
2.129	0		3.456	0.203909		1.734	1.5696
2.227	0.012353		3.528	0.126507		1.842	1.37104
2.325	0.191202		3.6	0.078741		1.95	1.08679
2.423	0.484334		3.672	0.042186		2.058	0.865643
2.521	0.758003		3.744	0.014952		2.166	0.6944
2.619	0.844815		3.816	0		2.274	0.640128
2.717	0.835229		3.888	0.025291		2.382	0.681326
2.815	0.835452		3.96	0.044406		2.49	0.812972
2.913	0.98431		4.032	0.069256		2.598	0.996099
3.011	1.2236		4.104	0.118309		2.706	1.0795
3.109	1.56954		4.176	0.160305		2.814	0.947895
3.207	1.81982		4.248	0.204813		2.922	0.708242
3.305	1.93945		4.32	0.250863		3.03	0.454483
3.403	2.03714		4.392	0.313638		3.138	0.192942
3.501	2.21437		4.464	0.413039		3.246	0.056343
3.599	2.50065		4.536	0.536652		3.354	0
3.697	2.82667		4.608	0.685705		3.462	0.046561
3.795	3.11002		4.68	0.858251		3.57	0.155051
3.893	3.35025		4.752	1.057		3.678	0.273978
3.991	3.59844		4.824	1.28513		3.786	0.361868
4.089	3.89717		4.896	1.48174		3.894	0.479679
4.187	4.26213		4.968	1.66436		4.002	0.591697
4.285	4.69883		5.04	1.81538		4.11	0.707134
4.383	5.11673		5.112	1.95308		4.218	0.851644
4.481	5.48228		5.184	2.04296		4.326	0.992476
4.579	5.75952		5.256	2.15726		4.434	1.10173
4.677	6.05537		5.328	2.22168		4.542	1.18632
4.775	6.38555		5.4	2.31526		4.65	1.27659
4.873	6.76186		5.472	2.41847		4.758	1.39399
4.971	7.03897		5.544	2.54795		4.866	1.59117
5.069	7.22795		5.616	2.70764		4.974	1.78819
5.167	7.25858		5.688	2.90844		5.082	1.97802
5.265	7.21244		5.76	3.1393		5.19	2.15964
5.363	7.13703		5.832	3.41178		5.298	2.37955
5.461	7.10432		5.904	3.71458		5.406	2.70502
5.559	7.0815		5.976	4.08475		5.514	3.07882
5.657	7.05482		6.048	4.58381		5.622	3.49754
5.755	7.14767		6.12	5.15051		5.73	3.87654
5.853	7.27811		6.192	5.62801		5.838	4.51151
5.951	7.51656		6.264	6.26699		5.946	5.32636

## Sheet: Fig 1a and Fig S1
		V1/2	Vs
hERG WT+	P47	37	17
	P48	24.8	18.3
	P49	38	16
	E274	20	14
	E273	39	15
	E466	43	17
	E482	39	18.6
	E483	36	16.75
	average	35.4	16.27
	sem	3.1682	0.636347
hERG R531Q+	E415	87	19
	E260	70	15
	E258	82.4	17
	E257	83	15
	average	80.6	16.5
	sem	3.67786	0.957427
hERG R528Q+	P45	6.7	20.3
	P46	36.9	21.7
	E461	15.5	15.4
	E240	37	25.7
	average	24.025	20.775
	sem	7.67543	2.12578
hERG R534Q+	E211	2.2	16
	E212	4.6	17
	E213	3.1	15.6
	P148	-13.4	17
	average	-0.875	16.4
	sem	4.20424	0.355903

## Sheet: Fig S2 f,g
	YFP Intensity	Acd Intensity	YFP/Acd ratio
with synthetase ProK	100	230	0.434783
	90	150	0.6
	170	400	0.425
	270	550	0.490909
	75	165	0.454545
	45	120	0.375
	90	190	0.473684
	YFP Intensity
no synthase	15
	10
	7
	5
	6
	16
	4
	13
	5

## Sheet: Fig S5 c,d
hERG D540K, G439/L523 pair		107 mM NMDG				DPBS					120 mM KCl
		E(FRET)	% of FRET state			E(FRET)	% of FRET state				E(FRET)	% of FRET state
	cell1	0.43	0.22		cell1	0.59	0.35			cell1	0.57	0.4
	cell2	0.38	0.14		cell2	0.55	0.26			cell2	0.63	0.63
	cell3	0.35	0.18		cell3	0.55	0.23			cell3	0.58	0.49
	cell4	0.39	0.25		cell4	0.58	0.2			cell4	0.57	0.38
	cell5	0.41	0.29
	average	0.392	0.216			0.5675	0.26				0.5875	0.475
		107 mM NMDG				DPBS					120 mM KCl
hERG D540K R665E, G439/L523 pair		E(FRET)	% of FRET state			E(FRET)	% of FRET state				E(FRET)	% of FRET state
	cell1	0.52	0.22		cell1	0.53	0.29			cell1	0.54	0.4
	cell2	0.46	0.13		cell2	0.51	0.28			cell2	0.54	0.3
	cell3	0.51	0.1		cell3	0.51	0.32			cell3	0.51	0.48
	cell4	0.5	0.17		cell4	0.49	0.22			cell4	0.5	0.44
	cell5	0.5	0.17		cell5	0.5	0.26			cell5	0.47	0.3
	average	0.498	0.158			0.508	0.274				0.512	0.384

## Sheet: Fig S6 e,g
hERG tmFRET A430/L523 pair		107 mM NMDG						DPBS							120 mM KCl
	major	E(FRET)	% Background in donor sample	% Background in FRET sample	% of FRET state		major	E(FRET)	% Background in donor sample	% Background in FRET sample	% of FRET state			major	E(FRET)	% Background in donor sample	% Background in FRET sample	% of FRET state	Distance
	cell1	0.64	0.04	0.04	0.12		cell1	0.66	0.04	0.03	0.17			cell1	0.59	0.04	0.07	0.22	11.5
	cell2	0.61	0.04	0.05	0.13		cell2	0.62	0.04	0.04	0.17			cell2	0.6	0.04	0.08	0.29	11.2
	cell3	0.58	0.04	0.02	0.1		cell3	0.61	0.04	0.03	0.16			cell3	0.57	0.04	0.08	0.35	11.9
	cell4	0.63	0.04	0.01	0.1		cell4	0.63	0.04	0.03	0.17			cell4	0.64	0.04	0.04	0.26	10.4
							cell5	0.61	0.04	0.04	0.18			cell5	0.64	0.04	0.25	0.28	10.4
							cell6	0.61	0.04	0.06	0.19
	average	0.615			0.1125			0.623333			0.173333				0.608			0.28	11.08

[truncated: 1 more sheets: Fig S10 d,e]
